# Supplementary material for: Phagocyte Chemoattraction Is Induced through the Mcp-1–Ccr2 Axis during Efferocytosis
Source: Cells. 2021 Nov 10;10(11):3115. doi: 10.3390/cells10113115 (PMC8620886; doi:10.3390/cells10113115)
Supplement: Supplementary file 1 [file cells-10-03115-s001.zip]

Archive with 2 entries (2 files):
- cells-1434864-revised-Supplemenatry table.xlsx
- cells-1434864-SM-figures-revised.pdf
